# Supplementary material for: Development of 99mTc-Hynic-Adh-1 Molecular Probe Specifically Targeting N-Cadherin and Its Preliminary Experimental Study in Monitoring Drug Resistance of Non-Small-Cell Lung Cancer
Source: Cancers (Basel). 2023 Jan 26;15(3):755. doi: 10.3390/cancers15030755 (PMC9913320; doi:10.3390/cancers15030755)
Supplement: Supplementary file 1 [file cancers-15-00755-s001.zip]

Archive with 1 entries (1 files):
- cancers-2140273-supplementary.pdf
